# Supplementary material for: Mycobacterium abscessus Mutants with a Compromised Functional Link between the Type VII ESX-3 System and an Iron Uptake Mechanism Reliant on an Unusual Mycobactin Siderophore
Source: Pathogens. 2022 Aug 23;11(9):953. doi: 10.3390/pathogens11090953 (PMC9505556; doi:10.3390/pathogens11090953)
Supplement: Supplementary file 1 [file pathogens-11-00953-s001.zip]

Archive with 13 entries (13 files):
- Figure S1.tif
- Figure S2.tif
- Figure S3.tif
- Figure S4.tif
- Figure S5.tif
- Figure S6a.tif
- Figure S6b.tif
- Figure S6c.tif
- Figure S7.tif
- Figure S8a.tif
- Figure S8b.tif
- Supplementary figures captions.pdf
- Supplementary Tables.pdf
